# Supplementary material for: Ultrasound-Assisted Synthesis of Luminescent Micro- and Nanocrystalline Eu-Based MOFs as Luminescent Probes for Heavy Metal Ions
Source: Nanomaterials (Basel). 2021 Sep 20;11(9):2448. doi: 10.3390/nano11092448 (PMC8468986; doi:10.3390/nano11092448)
Supplement: Supplementary file 1 [file nanomaterials-11-02448-s001.zip]

Archive with 1 entries (1 files):
- nanomaterials-1335058-supplementary.pdf
